# Supplementary material for: The effects of biofeedback training on athletes’ mental health and performance: a systematic review and Bayesian meta-analysis
Source: Front Psychol. 2025 Oct 21;16:1662868. doi: 10.3389/fpsyg.2025.1662868 (PMC12583207; doi:10.3389/fpsyg.2025.1662868)
Supplement: Supplementary file 1 [file Data_Sheet_1.ZIP]

Archive with 11 entries (11 files):
- Supplementary file S1 Search strategy.pdf
- Supplementary file S2 Studies Characteristics.xlsx
- Supplementary file S3 Risk of Bias in Individual Studies.pdf
- Supplementary file S4 Forest plots.docx
- Supplementary file S5 analysis results.xlsx
- Supplementary file S6 Sensitivity analysis chart.docx
- Supplementary file S7 Funnel plots.docx
- Supplementary file S8 GRADE plots.docx
- Supplementary file S9 quality evaluation.xlsx
- Supplementary file S10 Data.csv
- Supplementary file S0 PRISMA checklist.docx
