# Supplementary material for: The effects of biofeedback training on athletes’ mental health and performance: a systematic review and Bayesian meta-analysis
Source: Front Psychol. 2025 Oct 21;16:1662868. doi: 10.3389/fpsyg.2025.1662868 (PMC12583207; doi:10.3389/fpsyg.2025.1662868)
Supplement: Supplementary file 1 [file Data_Sheet_1.ZIP › Supplementary file S2 Studies Characteristics.xlsx]

## Sheet: Sheet1
Codes	Study		Years		Country		Continent	Intervention			Comprison groups		Study design		Sessions (total training hours)		Sample Size		Gender (M/F)		Athlete Type		Ages (M±SD)		BMI (M±SD)		Body mass (Kg)	Training year	Follow up period/ Wash out period		Outcomes
1	Saha		2013		Malaysia		Asia	Biofeedback training			No intervention measures		RCT(Parallel)		10 weeks		42		42/0		Football athletes		21.43 ± 1.23		NA		NA	NA	NA		Soccer juggling score
2	Jung		2013		South Korea		Asia	Neurofeedback training			No intervention measures		RCT (parallel)		12 weeks		30		30/0		Golfers		21.90 ± 0.79		22.00 ± 1.35		66.33 ± 4.90	NA	NA		Golf performance putting,;fairway accuracy;greens in regulation
3	Domingos		2021		Portugal		Europe	Neurofeedback training			No intervention measures		RCT (parallel)		12 weeks		45		45/0		NA		21.9 ± 2.1		NA		NA	NA	NA		Cognitive performance N-back, Oddball
4	Donghai		2024		Malaysia		Asia	Heart rate variability（HRV）Biofeedback training			No intervention measures		RCT (parallel)		12 weeks		36		30/6		Shooting athletes		20.7 ± 1.7		NA		NA	NA	2 weeks		Shooting score, stress levels,; Heart rate variability (HRV) Indicators HF, LF, LF/HF ratio; Sports Anxiety Scale;concentration disruption score;somatic trait anxiety score
5	EliA		2004		Israel		Asia	Biofeedback training and Five-step mental training			No intervention measures		RCT (parallel)		10 weeks		40		26/14		Swim athletes		16.7 ± 0.54		NA		NA	8.20 ± 2.50	NA		Swimming performance (50m swim time); Running performance (30m run time)
6	Dziembowska		2015		Poland		Europe	Heart rate variability（HRV）Biofeedback training			No intervention measures		RCT (parallel)		3 weeks		41		41/0		Football,Basketball athletes		18.34 ± 1.36		NA		NA	NA	NA		Trait anxiety
7	JaeYo		2016		South Korea		Asia	Neurofeedback training			No intervention measures		RCT (parallel)		2 weeks		60		31/29		Aadminton athletes		NA		NA		NA	NA	NA		Attention concentration types (BET, OET, BIT, OIT, NAR, RED)
8	Cheng		2015		China		Asia	Sensory Motor Rhythm (SMR) Neurofeedback training			No intervention measures		RCT (parallel)		5 weeks		16		14/2		Golfers		21.45 ± 1.98		NA		NA	9.35 ± 2.21	NA		Putting performance (measured by the distance from the edge of the hole to the ball)
9	Canton		2022		Italy		Europe	Biofeedback training			No intervention measures		RCT (parallel)		2 weeks		16		16/0		Marathon athletes		41.3 ± 7.7		NA		70.1 ± 5.9	NA	NA		State Trait Anxiety Inventory (STAI)
10	Pronczuk		2023		Poland		Europe	Electroencephalogram (EEG) Biofeedback training			No intervention measures		RCT (parallel)		28 weeks		24		24/0		Judo athletes		NA		NA		NA	NA	NA		Complex reaction time; Simple reaction time
11	ViettaEA		1981		Canada		North America	Biofeedback training			No intervention measures		RCT (parallel)		3 weeks		10		10/0		Gymnasts athletes		NA		NA		NA	NA	NA		Hip flexion, quantified by measuring the vertical distance from The point of articulation of the right clavicle with the sternum to the floor
12	ViettaEB		1981		Canada		North America	Biofeedback training			No intervention measures		RCT (parallel)		3 weeks		15		0/15		Gymnasts athletes		NA		NA		NA	NA	NA		Quantified by measuring the vertical distance from the point of articulation of the right clavicle with the sternum to the floor to evaluate the change in hip flexibility; State - Trait Anxiety Inventory (STAI)
13	Tirinnanzi		2022		United States		North America	Biofeedback training			No intervention measures		RCT(parallel)		6 weeks		20		20/0		Football athletes		17.5 ± 0.85		NA		NA	NA	NA		Heart rate variability (HRV)
14	Ring		2015		United Kingdom		Europe	Neurofeedback training			No intervention measures		RCT(parallel)		2 weeks		24		24/0		Golfers		22 ± 4.51		NA		NA	NA	NA		Golf putting performance;Stress/tension subscale score
15	AnA		2020		China		Asia	Biofeedback training			No intervention measures		RCT(parallel)		4 weeks		30		11/19		Shooters athletes		NA		NA		NA	NA	NA		Heart rate variability (HRV) total power TP, low frequency LF,high frequency HF, low frequency/high frequency LF/HF; choice reaction time
16	Vacher		2023		France		Europe	Heart rate variability（HRV）Biofeedback training			No intervention measures		RCT(parallel)		6 weeks		27		11/16		Swimmers athletes		15.44 ± 2.29		NA		60.07 ± 12.29	8.5 ± 3.5	NA		General Stress;Sport specific Stress; Total Stress;Perceived Stress Scale (PSS) Score
17	Yalfani		2023		Iran		Asia	Neurofeedback training			No intervention measures		RCT(parallel)		8 weeks		62		62/0		NA		22.76 ± 2.76		22.2 ± 3.68		70.71 ± 9.99	NA	NA		Fear-Avoidance Belief Questionnaire (FABQ); Hospital Anxiety Depression Scale (HADS); Foot and Ankle Ability Measure (FAAM); Ankle proprioception;Postural sway indices
18	Mikicin		2015		Poland		Europe	Electroencephalogram (EEG) Neurofeedback training			No intervention measures		RCT (parallel)		16 weeks		35		20/15		Swimmers,Fencers,Field,Taekwondo athletes		21.02 ± 2.43		NA		NA	NA	NA		Visual attention reaction time test
19	Thomas		2023		Sweden		Europe	Neurofeedback training			No intervention measures		RCT (parallel)		3 weeks		28		14/14		NA		21.7 ± 2.3		NA		68.85 ± 8.67	8 ± 3.5	NA		Precision shooting test score,;number of targets hit in simulated performance test,;shooting accuracy score;total shooting time;Likert scale self-evaluation
20	Yilmaz		2024		Turkey		Asia	Heart rate variability（HRV）Biofeedback training			No intervention measures		RCT (parallel)		5 weeks		24		24/0		Football athletes		19.40 ± 1.49		22.04 ± 1.87		69.25 ± 6.78	NA	NA		Variability (HRV) parameters SDNN, rMSSD, LF/HF; aerobic performance (VO2 max); perceived exertion (RPE),Borg Rating of Perceived Exertion (RPE) scale score
21	Cummings		1984		Canada		North America	Electromyography (EMG) Biofeedback training			No intervention measures		RCT (parallel)		4 weeks		30		15/15		Sprinters athletes		NA		NA		NA	NA	NA		Hip joint flexibility measures
22	EliB		2002		Israel		Asia	Biofeedback training			No intervention measures		RCT (parallel)		14 weeks		38		31/7		Swimmers athletes		12.84 ± 0.88		NA		NA	NA	NA		Freestyle technique evaluation scores; 50 meter freestyle performance
23	Rusciano		2017		Italy		Europe	Biofeedback training			No intervention measures		RCT(parallel)		5 weeks		20		20/0		Football athletes		30.0 ± 3.8		NA		79.0 ± 6.3	NA	2 weeks		Reaction Time (RT) in the Visual Search Task ;Accuracy Stroop Task; low - frequency band of heart rate variability (LF - HRV)
24	Bakhtafrooz		2025		Iran		Asia	Neurofeedback training			No intervention measures		RCT(parallel)		7 weeks		16		8/8		Pistol shooters athletes		33.68 ± 4.49		NA		NA	NA	NA		Shooting results;Alert network reaction time; Targeted Network Response Time;Executive function network reaction time
25	Dana		2019		Iran		Asia	Neurofeedback training			No intervention measures		RCT(parallel)		6 weeks		30		30/0		NA		NA		NA		NA	NA	NA		Direct digit breadth;Reverse digit span;Flexibility;Balance;strength; Upper body speed;Reaction speed;Visuomotor control;Bilateral coordination; Upper limb coordination
26	PaulA		2012		India		Asia	Heart rate variability（HRV）Biofeedback training			No intervention measures		RCT(parallel)		2 weeks		30		17/13		Basketball athletes		21.13 ± 2.82		NA		NA	NA	1 month		Spielberger State Trait Anxiety Inventory (STAI);Coping Self - Efficacy Scale (CSES);rate variability (HRV, including total HRV, low - frequency HRV (LF HRV);dribbling test from the Harrison Basketball Battery (dribbling the ball around cones continuously for 30 seconds, with one point for each successfully passed cone), the Stubbs’ Ball Handling Test (throwing the ball at three circles on a wall…
27	PaulB		2012		India		Asia	Heart rate variability（HRV）Biofeedback training			No intervention measures		RCT(parallel)		2 weeks		30		16/14		Basketball athletes		21.70 ± 2.71		NA		NA	NA	1 month		Heart Rate Variability (HRV);Choice Reaction Time;Movement Time; Shooting Performance
28	Ram		2024		South Korea		Asia	Heart rate variability（HRV）Biofeedback training			No intervention measures		RCT(Parallel)		2 weeks		16		8/8		Bowling athletes		19.75 ± 1.29		NA		NA	7.9 ± 1.1	NA		bowling scores
29	Firth		2022		United Kingdom		Europe	Heart rate variability（HRV）Biofeedback training			No intervention measures		RCT(Parallel)		6 weeks		30		17/13		NA		NA		NA		NA	NA	NA		Heart rate variability (HRV) SDNN,RMSSD,HF HRV,pNN50
30	Kilding		2016		New Zealand		Oceania	Biofeedback training			No intervention measures		RCT(Parallel)		3 weeks		14		14/0		Basketball athletes		22.25 ± 4.54		NA		NA	NA	10 days		Total sprint time;Fastest sprint time; Running distance (m);Maximum running speed
31	AnB		2018		China		Asia	Biofeedback training			No intervention measures		RCT(Parallel)		4 weeks		30		15/15		Shooting athletes		NA		NA		NA	NA	NA		Heart rate variability (HRV);tension; anger,;fatigue;depression
32	Zahir		2016		Malaysia		Asia	Skin Conductance (Sc) Biofeedback training			No intervention measures		RCT(Parallel)		6 weeks		36		36/0		Football athletes		20.36 ± 1.44		NA		NA	NA	NA		Bilateral coordination (two - arm coordination time); soccer agility skills
34	Srilekha		2015		Malaysia		Asia	Biofeedback training			No intervention measures		RCT(Parallel)		12 weeks		54		54/0		Soccer athletes		20.8 ± 1.13		NA		NA	NA	NA		Bilateral Shooting Scores
35	Makaracı		2024		Turkey		Asia	Biofeedback training			No intervention measures		RCT(Parallel)		4 weeks		16		11/5		Tennis athletes		17.31 ± 0.87		NA		NA	7.19 ± 1.38	NA		cognitive anxiety;somatic anxiety
36	Alonazi		2021		Saudi Arabia		Asia	Biofeedback training			No intervention measures		RCT(Parallel)		4 weeks		60		60/0		NA		26.35 ± 1.92		23.95 ± 0.86		67.15 ± 4.07	NA	6 weeks		Quadriceps strength
37	Choudhary		2016		India		Asia	Heart rate variability（HRV）Biofeedback training			No intervention measures		RCT(Parallel)		10 weeks		24		12/12		Track and field athletes		22.54 ± 1.72		NA		55.58 ± 7.52	NA	NA		Heart rate variability (HRV)LF/HF;5km run time
38	Faridnia		2012		Iran		Asia	Neurofeedback training			No intervention measures		RCT(Parallel)		4 weeks		20		0/20		Swimmer		NA		NA		NA	NA	NA		Sport Competition Anxiety Test (SCAT) Score
39	Gorman		2021		United Kingdom		Europe	Biofeedback training			No intervention measures		RCT(Parallel)		2 weeks		30		8/22		rower		22 ± 3		NA		69.1 ± 6.7	NA	NA		Rowing distance
40	Maszczyk		2018		Poland		Europe	Electroencephalogram (EEG) Biofeedback training			No intervention measures		RCT(Parallel)		5 weeks		16		NA		Judoka		21 ± 1.5		NA		74 ± 6	NA	NA		Dynamic balance score
41	Mikicin		2018		Poland		Europe	Electroencephalogram (EEG) Biofeedback training			No intervention measures		RCT(Parallel)		15 weeks		27		NA		Shooter		NA		NA		NA	NA	NA		Attention Level (COG Test)
42	Mirifar		2019		Germany		Europe	Neurofeedback training			No intervention measures		RCT(Parallel)		5 weeks		38		38/0		Football player		16.76 ± 2.47		NA		NA	NA	NA		Simple reaction time (SRT); Choice reaction time (CRT related indicators); d2 attention test related indicators
