# Supplementary material for: The effects of biofeedback training on athletes’ mental health and performance: a systematic review and Bayesian meta-analysis
Source: Front Psychol. 2025 Oct 21;16:1662868. doi: 10.3389/fpsyg.2025.1662868 (PMC12583207; doi:10.3389/fpsyg.2025.1662868)
Supplement: Supplementary file 1 [file Data_Sheet_1.ZIP › Supplementary file S5 analysis results.xlsx]

## Sheet: Main analysis results
Study	mu	sd.vect	0.025	0.975	tau	Rhat
Mental health	0.76	0.17	0.44	1.08	1.1	1.001
Athletic performance	0.88	0.09	0.69	1.05	2.25	1.001
Cognitive performance	0.81	0.17	0.49	1.15	1.43	1.001

## Sheet: Biofeedback Subgroup
Study	mu	sd	0.025	0.95	tau	sd	0.025	0.95
Biofeedback Cognitive performance	0.97	0.4	0.17	0.77	1.44	0.37	0.8	2.17
Biofeedback Mental health	0.76	0.17	0.42	1.1	1.01	0.15	0.73	1.31
Biofeedback Athletic Performance	0.85	0.22	0.46	1.26	0.89	0.21	0.5	1.33

## Sheet: Neurofeedback Subgroup
Study	mu	sd	0.025	0.95	tau	sd	0.025	0.95
Neurofeedback Cognitive performance	0.81	0.16	0.5	1.12	0.58	0.14	0.33	0.86
Neurofeedback Athletic Performance	0.89	0.11	0.68	1.09	0.64	0.09	0.47	0.82
Neurofeedback Mental health	0.61	0.45	-0.28	1.51	NA	NA	NA	NA

## Sheet: Intervention type biofeedback
Study	mu	sd	0.025	0.95	tau	sd	0.025	0.95
Speed	0.31	0.98	-1.59	2.17	1.19	NA	0	4.2
Swimming performance	0.85	1.41	-2.2	3.78	2.27	NA	0	7.23
Endurance	0.57	0.59	-0.5	1.67	0.73	1.09	0	2.18
Basketball performance	1.59	0.55	0.61	2.59	0.66	1.01	0	1.99
Football performance	0.52	2.43	-5.32	5.92	NA	NA	0	32.88
Anxiety	1.02	0.51	0	2.04	1.56	0.46	0.82	2.48
Pressure	0.72	0.19	0.35	1.1	0.89	0.19	0.55	1.26
Selective Attention	1.81	0.83	-0.41	2.13	1.81	0.99	0.52	3.65
Attentional Control	0.98	1	-1.03	3.02	2.26	1.2	0.71	4.48
Task Performance Metrics	0.29	1.76	-3.54	4.08	3.31	NA	0.09	9.95

## Sheet: Intervention type Neurofeedbac
Study	mu	sd	0.025	0.95	Tau	sd	0.025	0.95
Golf performance	0.13	0.27	-0.38	0.65	0.37	0.35	0	0.99
Balance	1.17	0.11	0.95	1.4	0.52	0.1	0.33	0.73
Shooting performance	0	0.25	-0.5	0.5	0.52	0.32	0	0.99
Coordination	1.11	0.96	-0.73	2.9	1.15	NA	0	4.06
Working Memory Performance	1.31	1.08	-0.91	3.42	1.43	NA	0	4.96
Attentional Control	0.68	0.34	0.03	1.39	0.69	0.4	0	1.4

## Sheet: duration
Study	Duration	mu	sd	0.025	0.95	tau	sd	0.025	0.95	theta
Athletic performance	5 weeks or less	0.54	0.16	0.22	0.86	2.96	1.62	1.06	7.08	1.001
Athletic performance	6-10 weeks	1.11	0.11	0.89	1.34	2.88	1.07	1.41	5.22	1.001
Athletic performance	More than 10 weeks	0.44	0.3	-0.16	1.06	17.23	365.08	0.47	20.68	1.001
Mental health	5 weeks or less	0.76	0.14	0.48	1.04	2	0.75	0.93	3.83	1.001
Mental health	More than 10 weeks	0.43	1.75	-3.49	3.99	0.21	0.22	0.01	0.81	1.003
Cognitive performance	5 weeks or less	0.98	0.32	0.34	1.64	0.7	0.31	0.25	1.48	1.001
Cognitive performance	6-10 weeks	0.98	0.26	0.47	1.51	216033	6.01583e+06	0.65	2963.55	1.001
Cognitive performance	More than 10 weeks	0.34	0.19	-0.05	0.73	113755	4.77791e+06	1.31	3786.46	1.001

## Sheet: weekly frequency
Study	Duration	mu	sd	0.025	0.95	tau	sd	0.025	0.95	theta
Athletic performance	3 times or less	0.82	0.09	0.64	1.02	2.26	0.62	1.28	3.76	1.001
Athletic performance	4-5 times	1.25	0.3	0.62	1.83	25.34	523.92	0.46	39.14	1.001
Mental health	3 times or less	0.75	0.41	-0.01	1.61	0.53	0.27	0.17	1.23	1.001
Mental health	4-5 times	1.06	0.17	0.73	1.41	2.84	1.73	0.93	7.03	1.001
Mental health	6-7 times	-0.28	0.28	-0.81	0.28	120031	5.08889e+06	0.58	3736.27	1.003
Cognitive performance	3 times or less	0.91	0.17	0.58	1.27	3.5	16.01	0.88	7.81	1.001
Cognitive performance	6-7 times	0.39	0.37	-0.35	1.12	3.25	3.99	0.28	11.36	1.001

## Sheet: terms of intensity
Study	Duration	mu	sd	0.025	0.95	tau	sd	0.025	0.95	theta
Athletic performance	20 minutes or less	1.06	0.73	-0.37	2.57	0.31	0.21	0.06	0.89	1.001
Athletic performance	21-40 minutes	0.92	0.09	0.73	1.12	3.08	0.91	1.71	5.29	1.001
Athletic performance	41-60 minutes	0.63	0.27	0.08	1.2	2.33	2.09	0.48	7.19	1.001
Mental health	20 minutes or less	0.2	0.16	-0.12	0.51	578.25	11271.6	1.4	435.46	1.007
Mental health	21-40 minutes	1.06	0.24	0.58	1.55	0.84	0.32	0.36	1.58	1.001
Cognitive performance	20 minutes or less	0.53	0.23	0.05	1.02	4.72	5.65	0.73	15.84	1.001
Cognitive performance	21-40 minutes	0.52	0.24	0.02	1.01	4.56	5.16	0.71	15.93	1.002
Cognitive performance	41-60 minutes	1.03	0.32	0.41	1.63	118.21	1821.6	0.4	301.16	1.005

## Sheet: Competitive level sub group
Study	Subgroup	mu	sd	0.025	0.95	tau	sd	0.025	0.95
Mental health	Elite	0.86	0.2	0.46	1.25	1.11	0.18	0.78	1.46
Mental health	Amateur	0.29	0.19	-0.08	0.66	0.22	0.2	0	0.58
Athletic performance	Elite	0.76	0.27	0.23	1.31	1.16	0.26	0.68	1.69
Athletic performance	Amateur	0.94	0.09	0.76	1.12	0.56	0.08	0.4	0.72
Cognitive performance	Elite	1.01	0.28	0.47	1.58	1.15	0.25	0.69	1.66
Cognitive performance	Amateur	0.52	0.18	0.17	0.89	0.44	0.22	0	0.83

## Sheet: Moderator analysis
Moderator	Type	Estimate	l-95% CI	u-95% CI	R²	l-95% CI	u-95% CI
Mental health	Gender	0.484	-0.905	1.92	0.739	0.551	0.88
Athletic performance	Gender	-1.082	-1.867	-0.305	0.592	0.422	0.756
Cognitive performance	Gender	-0.966	-2.472	0.556	0.717	0.461	0.892
Mental health	Age	0.003	-0.083	0.086	0.827	0.649	0.937
Athletic performance	Age	0.009	-0.067	0.084	0.606	0.421	0.781
Cognitive performance	Age	0.045	-0.073	0.156	0.736	0.397	0.928

[truncated: 3 more sheets: Egger’s regression test, Prior sensitivity analysis, Blind subgroup]
