# Supplementary material for: The effects of biofeedback training on athletes’ mental health and performance: a systematic review and Bayesian meta-analysis
Source: Front Psychol. 2025 Oct 21;16:1662868. doi: 10.3389/fpsyg.2025.1662868 (PMC12583207; doi:10.3389/fpsyg.2025.1662868)
Supplement: Supplementary file 1 [file Data_Sheet_1.ZIP › Supplementary file S9 quality evaluation.xlsx]

## Sheet: Sheet1
Authors	Sequence.Generation	Allocation.Concealment	Blinding.of.Participants.and.Personnel	Blinding.of.Outcome.Assessors	Incomplete.Outcome.data	Selective.Outcome.Reporting	Other.bias	Overall	Weight
Saha	Low	Unclear	Unclear	Unclear	Low	Low	Low	Medium	42
Jung	Low	Unclear	Unclear	Unclear	Low	Low	Low	Medium	30
Domingos	Low	Unclear	Unclear	LowUnclear	Low	Low	Low	Medium	45
Donghai	Unclear	Unclear	High	Unclear	Low	Unclear	Low	High	36
EliA	Low	Low	Unclear	Low	Low	Low	Low	Low	40
Dziembowska	Low	Low	Unclear	Low	Low	Low	Unclear	Low	41
JaeYo	Low	Unclear	Unclear	Unclear	Low	Low	Low	Medium	60
Cheng	Low	Unclear	Unclear	Low	Low	Low	Low	Low	16
Canton	Low	Unclear	Low	Unclear	Low	Low	Low	Low	16
Pronczuk	Low	Low	Unclear	Unclear	Low	Low	Low	Low	24
ViettaEA	Low	Low	Unclear	Unclear	Low	Low	Unclear	Medium	10
ViettaEB	Low	Low	Unclear	Unclear	Low	Low	Unclear	Medium	15
Tirinnanzi	Low	Unclear	Unclear	Low	Low	Low	Low	Low	20
AnA	Low	Unclear	Unclear	Unclear	Low	Low	Low	Medium	30
Vacher	Low	Unclear	Unclear	Unclear	Low	Low	Low	Medium	27
Yalfani	Low	Unclear	Unclear	High	Low	Low	Low	High	62
Mikicin	Low	Unclear	High	Unclear	Low	Low	Low	High	35
Thomas	Low	Unclear	Unclear	Unclear	Low	Low	Low	Medium	28
Yilmaz	Unclear	Unclear	Unclear	Unclear	Low	Low	Low	High	24
Cummings	Low	Unclear	Unclear	Unclear	Low	Low	Low	Medium	30
EliB	Low	Unclear	Unclear	Low	Low	Low	Low	Low	38
Ring	Low	Unclear	Low	Low	Low	Low	Low	Low	24
Rusciano	Low	Unclear	Low	Unclear	Low	Low	Low	Low	20
Bakhtafrooz	Unclear	High	Unclear	Unclear	Low	Low	Low	High	16
Dana	Low	Unclear	Unclear	Unclear	Low	Low	Low	Medium	30
Paula	Low	Unclear	Low	Unclear	Low	Low	Low	Low	30
Paulb	Low	Unclear	Low	Low	Low	Low	Low	Low	30
Ram	Low	Unclear	Unclear	Unclear	Low	Low	Low	Medium	16
Firth	Low	Unclear	Unclear	Low	Low	Low	Low	Low	30
Kilding	Low	Unclear	Low	High	Low	Low	Low	High	14
AnB	Low	Unclear	Unclear	Unclear	Low	Low	Low	Medium	30
Zahir	Low	Unclear	Unclear	Unclear	Low	Low	Low	Medium	36
Srilekha	Low	Unclear	Unclear	Unclear	Low	Low	Low	Medium	54
Makaracl	Low	Unclear	Unclear	Unclear	Low	Low	Low	Medium	16
Alonazi	Low	Unclear	Low	Unclear	Low	Low	Low	Low	60
Choudhary	Low	Unclear	Unclear	Unclear	Low	Low	Low	Medium	24
Faridnia	Low	Unclear	Unclear	Low	Low	Low	Low	Low	20
Gorman	Low	Unclear	High	Unclear	Low	Low	Low	High	30
Maszczyk	Low	Unclear	Low	Low	Low	Low	Low	Low	16
Mikicin	Low	Unclear	Low	Unclear	Low	Low	Low	Low	27
Mirifar	Low	Unclear	Low	Unclear	Low	Low	Low	Low	38
