# Supplementary material for: The effects of biofeedback training on athletes’ mental health and performance: a systematic review and Bayesian meta-analysis
Source: Front Psychol. 2025 Oct 21;16:1662868. doi: 10.3389/fpsyg.2025.1662868 (PMC12583207; doi:10.3389/fpsyg.2025.1662868)
Supplement: Supplementary file 1 [file Data_Sheet_1.ZIP › Supplementary file S10 Data.csv]

StudyID	Study	mean1	sd1	n1		mean2	sd2	n2	Data type	Subdivision items	Variable type	Intervention	Intervention cycle	Zhou Intervention	Single intervention	Sample	Age	pc_female	Total_days	Total_minutes	Number_of_Interventions	Competitive level	Blinding	Sequence.Generation	Allocation.Concealment	Blinding.of.Participants.and.Personnel	Blinding.of.Outcome.Assessors	Incomplete.Outcome.data	Selective.Outcome.Reporting	Other.bias	Overall
1	Jung a	0.4	1.88	10	Difference	1	1.62	20	Difference	Golf performance	Athletic performance	Neurofeedback training	More than 10 weeks	3 times or less	41-60 minutes	30	21.9	0	84	1440	24	Amateur	Adequate blinding	Low	Unclear	Unclear	Unclear	Low	Low	Low	Low
2	Jung b	0.3	0.55	10	Difference	0.05	2.29	20	Difference	Golf performance	Athletic performance	Neurofeedback training	More than 10 weeks	3 times or less	41-60 minutes	30	21.9	0	84	1440	24	Amateur	Adequate blinding	Low	Unclear	Unclear	Unclear	Low	Low	Low	Low
3	Jung c	0.6	2.19	10	Difference	0.5	2.03	20	Difference	Golf performance	Athletic performance	Neurofeedback training	More than 10 weeks	3 times or less	41-60 minutes	30	21.9	0	84	1440	24	Amateur	Adequate blinding	Low	Unclear	Unclear	Unclear	Low	Low	Low	Low
4	Jung d	1.8	14.15	10	Difference	0.3	8.79	20	Difference	Golf performance	Athletic performance	Neurofeedback training	More than 10 weeks	3 times or less	41-60 minutes	30	21.9	0	84	1440	24	Amateur	Adequate blinding	Low	Unclear	Unclear	Unclear	Low	Low	Low	Low
5	Domingos a	2.83	1.55	30	Difference	0	1.42	15	Difference	Working Memory Performance	Cognitive performance	Neurofeedback training	5 weeks or less	3 times or less	41-60 minutes	45	21.9	0	28	720	12	Elite	Adequate blinding	Low	Unclear	Unclear	Low	Low	Low	Low	Low
6	Domingos b	2.87	1.37	30	Difference	1.47	0.68	15	Difference	Selective Attention	Cognitive performance	Neurofeedback training	5 weeks or less	3 times or less	41-60 minutes	45	21.9	0	28	720	12	Elite	Adequate blinding	Low	Unclear	Unclear	Low	Low	Low	Low	Low
7	Donghai a	11.02	27.71	18	Difference	2.25	34.44	18	Difference	Shooting performance	Athletic performance	Biofeedback training	More than 10 weeks	3 times or less	21-40 minutes	36	20.7	16.67	84	960	32	Elite	Open label	Unclear	Unclear	High	Unclear	Low	Unclear	Low	High
8	Donghai b	7.94	6.02	18	Difference	0.39	4.68	18	Difference	Anxiety	Mental health	Biofeedback training	More than 10 weeks	3 times or less	21-40 minutes	36	20.7	16.67	84	960	32	Elite	Open label	Unclear	Unclear	High	Unclear	Low	Unclear	Low	High
9	Donghai c	-7.22	3.01	18	Difference	0.06	3.14	18	Difference	Anxiety	Mental health	Biofeedback training	More than 10 weeks	3 times or less	21-40 minutes	36	20.7	16.67	84	960	32	Elite	Open label	Unclear	Unclear	High	Unclear	Low	Unclear	Low	High
10	Donghai d	13.94	7.82	18	Difference	0	6.35	18	Difference	Anxiety	Mental health	Biofeedback training	More than 10 weeks	3 times or less	21-40 minutes	36	20.7	16.67	84	960	32	Elite	Open label	Unclear	Unclear	High	Unclear	Low	Unclear	Low	High
11	EliA a	0.23	0.46	20	Difference	0.05	0.46	20	Difference	Speed	Athletic performance	Biofeedback training	6-10 weeks	3 times or less	21-40 minutes	40	16.7	35	70	900	24	Elite	Adequate blinding	Low	Low	Unclear	Low	Low	Low	Low	Low
12	EliA b	2.2	2.56	20	Difference	0.73	2.46	20	Difference	Swimming performance	Athletic performance	Biofeedback training	6-10 weeks	3 times or less	21-40 minutes	40	16.7	35	70	900	24	Elite	Adequate blinding	Low	Low	Unclear	Low	Low	Low	Low	Low
13	Dziembowska	4	7.25	20	Difference	0	7.25	21	Difference	Anxiety	Mental health	Biofeedback training	5 weeks or less	4-5 times	20 minutes or less	41	18.34	0	21	200	10	Elite	Adequate blinding	Low	Low	Unclear	Low	Low	Low	Unclear	Low
14	JaeYo a	2	1.76	30	Difference	0.47	1.1	30	Difference	Attentional Focus	Cognitive performance	Neurofeedback training	5 weeks or less	6-7 times	20 minutes or less	60	NA	48.33	14	90	18	Elite	Adequate blinding	Low	Unclear	Unclear	Unclear	Low	Low	Low	Low
15	JaeYo b	0.4	1.55	30	Difference	0.67	1.51	30	Difference	Attentional Focus	Cognitive performance	Neurofeedback training	5 weeks or less	6-7 times	20 minutes or less	60	NA	48.33	14	90	18	Elite	Adequate blinding	Low	Unclear	Unclear	Unclear	Low	Low	Low	Low
16	JaeYo c	1.17	1.67	30	Difference	-1.1	2.01	30	Difference	Attentional Focus	Cognitive performance	Neurofeedback training	5 weeks or less	6-7 times	20 minutes or less	60	NA	48.33	14	90	18	Elite	Adequate blinding	Low	Unclear	Unclear	Unclear	Low	Low	Low	Low
17	JaeYo d	0.07	2.74	30	Difference	0.13	2.31	30	Difference	Attentional Focus	Cognitive performance	Neurofeedback training	5 weeks or less	6-7 times	20 minutes or less	60	NA	48.33	14	90	18	Elite	Adequate blinding	Low	Unclear	Unclear	Unclear	Low	Low	Low	Low
18	JaeYo e	1.17	2.06	30	Difference	0.07	2.44	30	Difference	Selective Attention	Cognitive performance	Neurofeedback training	5 weeks or less	6-7 times	20 minutes or less	60	NA	48.33	14	90	18	Elite	Adequate blinding	Low	Unclear	Unclear	Unclear	Low	Low	Low	Low
19	JaeYo f	0.7	2.08	30	Difference	1	2.33	30	Difference	Attentional Control	Cognitive performance	Neurofeedback training	5 weeks or less	6-7 times	20 minutes or less	60	NA	48.33	14	90	18	Elite	Adequate blinding	Low	Unclear	Unclear	Unclear	Low	Low	Low	Low
20	Cheng	13.03	7.8	8	Difference	1.37	10.46	8	Difference	Golf performance	Athletic performance	Neurofeedback training	5 weeks or less	3 times or less	21-40 minutes	16	21.45	12.5	35	300	8	Elite	Adequate blinding	Low	Unclear	Unclear	Low	Low	Low	Low	Low
21	Canton a	4.25	8.24	8	Difference	1.63	5.62	8	Difference	Anxiety	Mental health	Biofeedback training	5 weeks or less	6-7 times	20 minutes or less	16	41.3	0	14	225	15	Elite	Adequate blinding	Low	Unclear	Low	Unclear	Low	Low	Low	Low
22	Canton b	1.63	6.85	8	Difference	1.25	6.38	8	Difference	Anxiety	Mental health	Biofeedback training	5 weeks or less	6-7 times	20 minutes or less	16	41.3	0	14	225	15	Elite	Adequate blinding	Low	Unclear	Low	Unclear	Low	Low	Low	Low
23	Pronczuk a	0.01	0.01	12	Difference	0	0.01	12	Difference	Task Performance Metrics	Cognitive performance	Biofeedback training	More than 10 weeks	3 times or less	20 minutes or less	24	NA	0	196	105	15	Elite	Adequate blinding	Low	Low	Unclear	Unclear	Low	Low	Low	Low
24	Pronczuk b	0.02	0.02	12	Difference	0	0.02	12	Difference	Task Performance Metrics	Cognitive performance	Biofeedback training	More than 10 weeks	3 times or less	20 minutes or less	24	NA	0	196	105	15	Elite	Adequate blinding	Low	Low	Unclear	Unclear	Low	Low	Low	Low
25	Tirinnanzi	8.1	8.05	10	Difference	3	6.3	10	Difference	Pressure	Mental health	Biofeedback training	More than 10 weeks	3 times or less	21-40 minutes	20	17.5	0	168	720	24	Elite	Adequate blinding	Low	Unclear	Unclear	Low	Low	Low	Low	Low
26	AnA a	1050.08	816.53	15	Difference	61	210.24	15	Difference	Pressure	Mental health	Biofeedback training	5 weeks or less	4-5 times	21-40 minutes	30	NA	63.33	28	700	20	Elite	Adequate blinding	Low	Unclear	Unclear	Unclear	Low	Low	Low	Low
27	AnA b	995.76	652.08	15	Difference	45.62	153.5	15	Difference	Pressure	Mental health	Biofeedback training	5 weeks or less	4-5 times	21-40 minutes	30	NA	63.33	28	700	20	Elite	Adequate blinding	Low	Unclear	Unclear	Unclear	Low	Low	Low	Low
28	AnA c	43.63	135.88	15	Difference	15.37	28.9	15	Difference	Pressure	Mental health	Biofeedback training	5 weeks or less	4-5 times	21-40 minutes	30	NA	63.33	28	700	20	Elite	Adequate blinding	Low	Unclear	Unclear	Unclear	Low	Low	Low	Low
29	AnA d	14.36	15.16	15	Difference	0.08	12.15	15	Difference	Pressure	Mental health	Biofeedback training	5 weeks or less	4-5 times	21-40 minutes	30	NA	63.33	28	700	20	Elite	Adequate blinding	Low	Unclear	Unclear	Unclear	Low	Low	Low	Low
30	AnA e	0.477	0.06	15	Non difference	0.516	0.01	15	Non difference	Task Performance Metrics	Cognitive performance	Biofeedback training	5 weeks or less	4-5 times	21-40 minutes	30	NA	63.33	28	700	20	Elite	Adequate blinding	Low	Unclear	Unclear	Unclear	Low	Low	Low	Low
31	Vacher a	0.47	0.99	14	Difference	0.92	0.97	13	Difference	Pressure	Mental health	Biofeedback training	5 weeks or less	6-7 times	20 minutes or less	27	15.44	59.26	14	140	14	Elite	Adequate blinding	Low	Unclear	Unclear	Unclear	Low	Low	Low	Low
32	Vacher b	0.3	0.76	14	Difference	1.24	1.61	13	Difference	Pressure	Mental health	Biofeedback training	5 weeks or less	6-7 times	20 minutes or less	27	15.44	59.26	14	140	14	Elite	Adequate blinding	Low	Unclear	Unclear	Unclear	Low	Low	Low	Low
33	Vacher c	0.38	0.82	14	Difference	1.17	1.19	13	Difference	Pressure	Mental health	Biofeedback training	5 weeks or less	6-7 times	20 minutes or less	27	15.44	59.26	14	140	14	Elite	Adequate blinding	Low	Unclear	Unclear	Unclear	Low	Low	Low	Low
34	Vacher d	0.73	1.27	14	Difference	0.68	1.05	13	Difference	Pressure	Mental health	Biofeedback training	5 weeks or less	6-7 times	20 minutes or less	27	15.44	59.26	14	140	14	Elite	Adequate blinding	Low	Unclear	Unclear	Unclear	Low	Low	Low	Low
35	Yalfani a	6	3.75	21	Difference	2.35	3.71	41	Difference	Balance	Athletic performance	Neurofeedback training	6-10 weeks	3 times or less	21-40 minutes	62	22.76	0	56	720	24	Amateur	Open label	Low	Unclear	Unclear	High	Low	Low	Low	High
36	Yalfani b	12.74	3.88	21	Difference	3.63	6.95	41	Difference	Balance	Athletic performance	Neurofeedback training	6-10 weeks	3 times or less	21-40 minutes	62	22.76	0	56	720	24	Amateur	Open label	Low	Unclear	Unclear	High	Low	Low	Low	High
37	Yalfani c	56.32	38.75	21	Difference	11	53.33	41	Difference	Balance	Athletic performance	Neurofeedback training	6-10 weeks	3 times or less	21-40 minutes	62	22.76	0	56	720	24	Amateur	Open label	Low	Unclear	Unclear	High	Low	Low	Low	High
38	Yalfani d	111.09	51.71	21	Difference	39.88	49.9	41	Difference	Balance	Athletic performance	Neurofeedback training	6-10 weeks	3 times or less	21-40 minutes	62	22.76	0	56	720	24	Amateur	Open label	Low	Unclear	Unclear	High	Low	Low	Low	High
39	Yalfani e	7.42	2.64	21	Difference	1.72	4.33	41	Difference	Balance	Athletic performance	Neurofeedback training	6-10 weeks	3 times or less	21-40 minutes	62	22.76	0	56	720	24	Amateur	Open label	Low	Unclear	Unclear	High	Low	Low	Low	High
40	Yalfani f	4.43	3.85	21	Difference	1.13	3.94	41	Difference	Balance	Athletic performance	Neurofeedback training	6-10 weeks	3 times or less	21-40 minutes	62	22.76	0	56	720	24	Amateur	Open label	Low	Unclear	Unclear	High	Low	Low	Low	High
41	Yalfani g	6.24	8.59	21	Difference	2.01	5.08	41	Difference	Balance	Athletic performance	Neurofeedback training	6-10 weeks	3 times or less	21-40 minutes	62	22.76	0	56	720	24	Amateur	Open label	Low	Unclear	Unclear	High	Low	Low	Low	High
42	Yalfani h	12.25	7.22	21	Difference	4.63	7.11	41	Difference	Balance	Athletic performance	Neurofeedback training	6-10 weeks	3 times or less	21-40 minutes	62	22.76	0	56	720	24	Amateur	Open label	Low	Unclear	Unclear	High	Low	Low	Low	High
43	Yalfani i	14.51	7.14	21	Difference	1.12	6.89	41	Difference	Balance	Athletic performance	Neurofeedback training	6-10 weeks	3 times or less	21-40 minutes	62	22.76	0	56	720	24	Amateur	Open label	Low	Unclear	Unclear	High	Low	Low	Low	High
44	Yalfani j	85.05	75.73	21	Difference	11.09	68.03	41	Difference	Balance	Athletic performance	Neurofeedback training	6-10 weeks	3 times or less	21-40 minutes	62	22.76	0	56	720	24	Amateur	Open label	Low	Unclear	Unclear	High	Low	Low	Low	High
45	Yalfani k	61.04	82.57	21	Difference	-1.16	65.07	41	Difference	Balance	Athletic performance	Neurofeedback training	6-10 weeks	3 times or less	21-40 minutes	62	22.76	0	56	720	24	Amateur	Open label	Low	Unclear	Unclear	High	Low	Low	Low	High
46	Yalfani l	10.68	5.85	21	Difference	2.84	7.41	41	Difference	Balance	Athletic performance	Neurofeedback training	6-10 weeks	3 times or less	21-40 minutes	62	22.76	0	56	720	24	Amateur	Open label	Low	Unclear	Unclear	High	Low	Low	Low	High
47	Yalfani m	1.86	3.94	21	Difference	0.36	2.82	41	Difference	Balance	Athletic performance	Neurofeedback training	6-10 weeks	3 times or less	21-40 minutes	62	22.76	0	56	720	24	Amateur	Open label	Low	Unclear	Unclear	High	Low	Low	Low	High
48	Yalfani n	8.95	8.28	21	Difference	2.43	7.78	41	Difference	Balance	Athletic performance	Neurofeedback training	6-10 weeks	3 times or less	21-40 minutes	62	22.76	0	56	720	24	Amateur	Open label	Low	Unclear	Unclear	High	Low	Low	Low	High
49	Yalfani o	8.54	4.35	21	Difference	-4.42	8.63	41	Difference	Balance	Athletic performance	Neurofeedback training	6-10 weeks	3 times or less	21-40 minutes	62	22.76	0	56	720	24	Amateur	Open label	Low	Unclear	Unclear	High	Low	Low	Low	High
50	Yalfani p	19.2	7.41	21	Difference	1.78	6.18	41	Difference	Balance	Athletic performance	Neurofeedback training	6-10 weeks	3 times or less	21-40 minutes	62	22.76	0	56	720	24	Amateur	Open label	Low	Unclear	Unclear	High	Low	Low	Low	High
51	Yalfani q	70.44	43.81	21	Difference	14.67	52.24	41	Difference	Balance	Athletic performance	Neurofeedback training	6-10 weeks	3 times or less	21-40 minutes	62	22.76	0	56	720	24	Amateur	Open label	Low	Unclear	Unclear	High	Low	Low	Low	High
52	Yalfani r	83.65	51.62	21	Difference	15.37	50.42	41	Difference	Balance	Athletic performance	Neurofeedback training	6-10 weeks	3 times or less	21-40 minutes	62	22.76	0	56	720	24	Amateur	Open label	Low	Unclear	Unclear	High	Low	Low	Low	High
53	Yalfani s	7.48	4.96	21	Difference	2.26	5.26	41	Difference	Balance	Athletic performance	Neurofeedback training	6-10 weeks	3 times or less	21-40 minutes	62	22.76	0	56	720	24	Amateur	Open label	Low	Unclear	Unclear	High	Low	Low	Low	High
54	Yalfani t	2.45	5.35	21	Difference	1.17	4.47	41	Difference	Balance	Athletic performance	Neurofeedback training	6-10 weeks	3 times or less	21-40 minutes	62	22.76	0	56	720	24	Amateur	Open label	Low	Unclear	Unclear	High	Low	Low	Low	High
55	Yalfani u	10.25	7.16	21	Difference	-5.18	5.19	41	Difference	Balance	Athletic performance	Neurofeedback training	6-10 weeks	3 times or less	21-40 minutes	62	22.76	0	56	720	24	Amateur	Open label	Low	Unclear	Unclear	High	Low	Low	Low	High
56	Yalfani v	9.38	6.87	21	Difference	5.34	6.02	41	Difference	Balance	Athletic performance	Neurofeedback training	6-10 weeks	3 times or less	21-40 minutes	62	22.76	0	56	720	24	Amateur	Open label	Low	Unclear	Unclear	High	Low	Low	Low	High
57	Yalfani w	17.58	34.28	21	Difference	4.28	9.71	41	Difference	Balance	Athletic performance	Neurofeedback training	6-10 weeks	3 times or less	21-40 minutes	62	22.76	0	56	720	24	Amateur	Open label	Low	Unclear	Unclear	High	Low	Low	Low	High
58	Yalfani x	123.41	54.65	21	Difference	36.34	58.08	41	Difference	Balance	Athletic performance	Neurofeedback training	6-10 weeks	3 times or less	21-40 minutes	62	22.76	0	56	720	24	Amateur	Open label	Low	Unclear	Unclear	High	Low	Low	Low	High
59	Yalfani y	176.07	71.85	21	Difference	40.85	83.25	41	Difference	Balance	Athletic performance	Neurofeedback training	6-10 weeks	3 times or less	21-40 minutes	62	22.76	0	56	720	24	Amateur	Open label	Low	Unclear	Unclear	High	Low	Low	Low	High
60	Yalfani z	22.67	7.6	21	Difference	9.17	11.53	41	Difference	Balance	Athletic performance	Neurofeedback training	6-10 weeks	3 times or less	21-40 minutes	62	22.76	0	56	720	24	Amateur	Open label	Low	Unclear	Unclear	High	Low	Low	Low	High
61	Yalfani a1	23.19	11.37	21	Difference	11.05	11.62	41	Difference	Balance	Athletic performance	Neurofeedback training	6-10 weeks	3 times or less	21-40 minutes	62	22.76	0	56	720	24	Amateur	Open label	Low	Unclear	Unclear	High	Low	Low	Low	High
62	Yalfani b1	2.94	10.66	21	Difference	0.71	9.82	41	Difference	Balance	Athletic performance	Neurofeedback training	6-10 weeks	3 times or less	21-40 minutes	62	22.76	0	56	720	24	Amateur	Open label	Low	Unclear	Unclear	High	Low	Low	Low	High
63	MikicinA	0.3	0.22	15	Difference	0.12	0.25	10	Difference	Task Performance Metrics	Cognitive performance	Neurofeedback training	More than 10 weeks	3 times or less	20 minutes or less	35	21.02	42.86	112	100	20	Elite	Open label	Low	Unclear	High	Unclear	Low	Low	Low	High
64	Toolis a	-1.1	5.78	14	Difference	0.8	3	14	Difference	Shooting performance	Athletic performance	Neurofeedback training	5 weeks or less	3 times or less	21-40 minutes	28	21.7	50	21	180	6	Elite	Open label	Low	Unclear	Unclear	Unclear	Low	Low	Low	Low
65	Toolis b	3.2	7.75	14	Difference	-0.2	6.85	14	Difference	Shooting performance	Athletic performance	Neurofeedback training	5 weeks or less	3 times or less	21-40 minutes	28	21.7	50	21	180	6	Elite	Open label	Low	Unclear	Unclear	Unclear	Low	Low	Low	Low
66	Toolis c	1	3	14	Difference	1	2	14	Difference	Shooting performance	Athletic performance	Neurofeedback training	5 weeks or less	3 times or less	21-40 minutes	28	21.7	50	21	180	6	Elite	Adequate blinding	Low	Unclear	Unclear	Unclear	Low	Low	Low	Low
67	Toolis d	-4.9	14.53	14	Difference	6.9	10.86	14	Difference	Shooting performance	Athletic performance	Neurofeedback training	5 weeks or less	3 times or less	21-40 minutes	28	21.7	50	21	180	6	Elite	Adequate blinding	Low	Unclear	Unclear	Unclear	Low	Low	Low	Low
68	Toolis e	1.4	18.26	14	Difference	-1.1	18.5	14	Difference	Shooting performance	Athletic performance	Neurofeedback training	5 weeks or less	3 times or less	21-40 minutes	28	21.7	50	21	180	6	Elite	Adequate blinding	Low	Unclear	Unclear	Unclear	Low	Low	Low	Low
69	Toolis f	2	1.73	14	Difference	1	1.73	14	Difference	Attentional Control	Cognitive performance	Neurofeedback training	5 weeks or less	3 times or less	21-40 minutes	28	21.7	50	21	180	6	Elite	Adequate blinding	Low	Unclear	Unclear	Unclear	Low	Low	Low	Low
70	Yilmaz a	2.19	7.94	12	Difference	1.81	5.11	12	Difference	Endurance	Athletic performance	Biofeedback training	5 weeks or less	3 times or less	20 minutes or less	24	19.4	0	35	100	10	Amateur	Adequate blinding	Unclear	Unclear	Unclear	Unclear	Low	Low	Low	High
71	Yilmaz b	1.17	2.33	12	Difference	-0.92	2.09	12	Difference	Endurance	Athletic performance	Biofeedback training	5 weeks or less	3 times or less	20 minutes or less	24	19.4	0	35	100	10	Amateur	Adequate blinding	Unclear	Unclear	Unclear	Unclear	Low	Low	Low	High
72	Yilmaz c	15.2	19.86	12	Difference	-0.01	20.92	12	Difference	Pressure	Mental health	Biofeedback training	5 weeks or less	3 times or less	20 minutes or less	24	19.4	0	35	100	10	Amateur	Adequate blinding	Unclear	Unclear	Unclear	Unclear	Low	Low	Low	High
73	Yilmaz d	10.33	27.9	12	Difference	-0.38	35.87	12	Difference	Pressure	Mental health	Biofeedback training	5 weeks or less	3 times or less	20 minutes or less	24	19.4	0	35	100	10	Amateur	Adequate blinding	Unclear	Unclear	Unclear	Unclear	Low	Low	Low	High
74	Yilmaz e	1.65	2.27	12	Difference	0.9	1.7	12	Difference	Pressure	Mental health	Biofeedback training	5 weeks or less	3 times or less	20 minutes or less	24	19.4	0	35	100	10	Amateur	Adequate blinding	Unclear	Unclear	Unclear	Unclear	Low	Low	Low	High
75	EliB?a	1.45	0.28	20	Difference	0.85	0.39	18	Difference	Swimming performance	Athletic performance	Biofeedback training	More than 10 weeks	4-5 times	21-40 minutes	38	12.84	18.42	98	1330	38	Amateur	Adequate blinding	Low	Unclear	Unclear	Low	Low	Low	Low	Low
76	EliB?b	2.37	2.69	20	Difference	0.68	4.15	18	Difference	Swimming performance	Athletic performance	Biofeedback training	More than 10 weeks	4-5 times	21-40 minutes	38	12.84	18.42	98	1330	38	Amateur	Adequate blinding	Low	Unclear	Unclear	Low	Low	Low	Low	Low
77	Rusciano a	7.9	11.61	10	Difference	8.5	13.6	10	Difference	Pressure	Mental health	Biofeedback training	5 weeks or less	3 times or less	21-40 minutes	20	30	0	35	450	15	Elite	Adequate blinding	Low	Unclear	Low	Unclear	Low	Low	Low	Low
78	Rusciano b	583	389	10	Difference	29	385.31	10	Difference	Selective Attention	Cognitive performance	Biofeedback training	5 weeks or less	3 times or less	21-40 minutes	20	30	0	35	450	15	Elite	Adequate blinding	Low	Unclear	Low	Unclear	Low	Low	Low	Low
79	Rusciano c	299	304.56	10	Difference	156	268.67	10	Difference	Selective Attention	Cognitive performance	Biofeedback training	5 weeks or less	3 times or less	21-40 minutes	20	30	0	35	450	15	Elite	Adequate blinding	Low	Unclear	Low	Unclear	Low	Low	Low	Low
80	Rusciano d	9.9	3.6	10	Difference	0.5	3.26	10	Difference	Selective Attention	Cognitive performance	Biofeedback training	5 weeks or less	3 times or less	21-40 minutes	20	30	0	35	450	15	Elite	Adequate blinding	Low	Unclear	Low	Unclear	Low	Low	Low	Low
81	Rusciano e	13.2	3.38	10	Difference	0.8	3.33	10	Difference	Selective Attention	Cognitive performance	Biofeedback training	5 weeks or less	3 times or less	21-40 minutes	20	30	0	35	450	15	Elite	Adequate blinding	Low	Unclear	Low	Unclear	Low	Low	Low	Low
82	Bakhtafrooz a	2.96	6.55	8	Difference	-4.03	20.88	8	Difference	Shooting performance	Athletic performance	Neurofeedback training	6-10 weeks	3 times or less	21-40 minutes	16	33.68	50	49	630	21	Amateur	Adequate blinding	Unclear	High	Unclear	Unclear	Low	Low	Low	High
83	Bakhtafrooz b	18.31	15.27	8	Difference	-1.56	15.15	8	Difference	Attentional Control	Cognitive performance	Neurofeedback training	6-10 weeks	3 times or less	21-40 minutes	16	33.68	50	49	630	21	Amateur	Adequate blinding	Unclear	High	Unclear	Unclear	Low	Low	Low	High
84	Bakhtafrooz c	7.36	7.6	8	Difference	-2.32	10.07	8	Difference	Attentional Control	Cognitive performance	Neurofeedback training	6-10 weeks	3 times or less	21-40 minutes	16	33.68	50	49	630	21	Amateur	Adequate blinding	Unclear	High	Unclear	Unclear	Low	Low	Low	High
85	Bakhtafrooz d	140.88	110.29	8	Difference	-148	173.73	8	Difference	Attentional Control	Cognitive performance	Neurofeedback training	6-10 weeks	3 times or less	21-40 minutes	16	33.68	50	49	630	21	Amateur	Adequate blinding	Unclear	High	Unclear	Unclear	Low	Low	Low	High
86	Dana a	4.66	2.99	15	Difference	4.27	3.05	15	Difference	Attentional Control	Cognitive performance	Neurofeedback training	6-10 weeks	3 times or less	41-60 minutes	30	NA	0	42	720	12	Amateur	Adequate blinding	Low	Unclear	Unclear	Unclear	Low	Low	Low	Low
87	Dana b	3.87	2.97	15	Difference	0.14	3.3	15	Difference	Working Memory Performance	Cognitive performance	Neurofeedback training	6-10 weeks	3 times or less	41-60 minutes	30	NA	0	42	720	12	Amateur	Adequate blinding	Low	Unclear	Unclear	Unclear	Low	Low	Low	Low
88	Dana c	1.06	0.88	15	Difference	-0.13	1.18	15	Difference	Working Memory Performance	Cognitive performance	Neurofeedback training	6-10 weeks	3 times or less	41-60 minutes	30	NA	0	42	720	12	Amateur	Adequate blinding	Low	Unclear	Unclear	Unclear	Low	Low	Low	Low
89	Dana d	2.6	1.01	15	Difference	-0.13	1.18	15	Difference	Balance	Athletic performance	Neurofeedback training	6-10 weeks	3 times or less	41-60 minutes	30	NA	0	42	720	12	Amateur	Adequate blinding	Low	Unclear	Unclear	Unclear	Low	Low	Low	Low
90	Dana e	1.01	0.92	15	Difference	-0.13	0.99	15	Difference	Strength	Athletic performance	Neurofeedback training	6-10 weeks	3 times or less	41-60 minutes	30	NA	0	42	720	12	Amateur	Adequate blinding	Low	Unclear	Unclear	Unclear	Low	Low	Low	Low
91	Dana f	1.13	0.77	15	Difference	0.13	7.99	15	Difference	Speed	Athletic performance	Neurofeedback training	6-10 weeks	3 times or less	41-60 minutes	30	NA	0	42	720	12	Amateur	Adequate blinding	Low	Unclear	Unclear	Unclear	Low	Low	Low	Low
92	Dana g	1.46	0.94	15	Difference	0.59	0.97	15	Difference	Attentional Control	Cognitive performance	Neurofeedback training	6-10 weeks	3 times or less	41-60 minutes	30	NA	0	42	720	12	Amateur	Adequate blinding	Low	Unclear	Unclear	Unclear	Low	Low	Low	Low
93	Dana h	0.87	0.73	15	Difference	-0.2	0.74	15	Difference	Coordination	Athletic performance	Neurofeedback training	6-10 weeks	3 times or less	41-60 minutes	30	NA	0	42	720	12	Amateur	Adequate blinding	Low	Unclear	Unclear	Unclear	Low	Low	Low	Low
94	Dana i	2.14	1.17	15	Difference	0.8	1.1	15	Difference	Coordination	Athletic performance	Neurofeedback training	6-10 weeks	3 times or less	41-60 minutes	30	NA	0	42	720	12	Amateur	Adequate blinding	Low	Unclear	Unclear	Unclear	Low	Low	Low	Low
95	Dana j	2	0.78	15	Difference	1.07	1.18	15	Difference	Coordination	Athletic performance	Neurofeedback training	6-10 weeks	3 times or less	41-60 minutes	30	NA	0	42	720	12	Amateur	Adequate blinding	Low	Unclear	Unclear	Unclear	Low	Low	Low	Low
96	PaulA a	19.5	7.05	10	Difference	0.15	6.56	20	Difference	Anxiety	Mental health	Biofeedback training	5 weeks or less	4-5 times	21-40 minutes	30	21.13	43.33	14	200	10	Elite	Adequate blinding	Low	Unclear	Low	Unclear	Low	Low	Low	Low
97	PaulA b	19.1	5.09	10	Difference	0	7.82	20	Difference	Anxiety	Mental health	Biofeedback training	5 weeks or less	4-5 times	21-40 minutes	30	21.13	43.33	14	200	10	Elite	Adequate blinding	Low	Unclear	Low	Unclear	Low	Low	Low	Low
98	PaulA c	47	28.83	10	Difference	17.5	21.27	20	Difference	Pressure	Mental health	Biofeedback training	5 weeks or less	4-5 times	21-40 minutes	30	21.13	43.33	14	200	10	Elite	Adequate blinding	Low	Unclear	Low	Unclear	Low	Low	Low	Low
99	PaulAd	1415.22	1407.13	10	Difference	-0.1	453.08	20	Difference	Pressure	Mental health	Biofeedback training	5 weeks or less	4-5 times	21-40 minutes	30	21.13	43.33	14	200	10	Elite	Adequate blinding	Low	Unclear	Low	Unclear	Low	Low	Low	Low
100	PaulA e	966.7	921.06	10	Difference	-0.05	184.87	20	Difference	Pressure	Mental health	Biofeedback training	5 weeks or less	4-5 times	21-40 minutes	30	21.13	43.33	14	200	10	Elite	Adequate blinding	Low	Unclear	Low	Unclear	Low	Low	Low	Low
101	PaulA f	283.56	495.99	10	Difference	223.08	390.49	20	Difference	Pressure	Mental health	Biofeedback training	5 weeks or less	4-5 times	21-40 minutes	30	21.13	43.33	14	200	10	Elite	Adequate blinding	Low	Unclear	Low	Unclear	Low	Low	Low	Low
102	PaulA g	10.1	9.85	10	Difference	1.55	6.68	20	Difference	Basketball performance	Athletic performance	Biofeedback training	5 weeks or less	4-5 times	21-40 minutes	30	21.13	43.33	14	200	10	Elite	Adequate blinding	Low	Unclear	Low	Unclear	Low	Low	Low	Low
103	PaulA h	7.2	2.72	10	Difference	1.2	3.47	20	Difference	Basketball performance	Athletic performance	Biofeedback training	5 weeks or less	4-5 times	21-40 minutes	30	21.13	43.33	14	200	10	Elite	Adequate blinding	Low	Unclear	Low	Unclear	Low	Low	Low	Low
104	PaulA i	5.5	2.51	10	Difference	1	1.94	20	Difference	Basketball performance	Athletic performance	Biofeedback training	5 weeks or less	4-5 times	21-40 minutes	30	21.13	43.33	14	200	10	Elite	Adequate blinding	Low	Unclear	Low	Unclear	Low	Low	Low	Low
105	PaulB a	8.5	1.68	10	Difference	-0.3	1.92	20	Difference	Attentional Control	Cognitive performance	Biofeedback training	5 weeks or less	4-5 times	21-40 minutes	30	21.7	46.67	14	200	10	Elite	Adequate blinding	Low	Unclear	Low	Low	Low	Low	Low	Low
106	PaulB b	1415.29	1406.37	10	Difference	0.08	452.68	20	Difference	Pressure	Mental health	Biofeedback training	5 weeks or less	4-5 times	21-40 minutes	30	21.7	46.67	14	200	10	Elite	Adequate blinding	Low	Unclear	Low	Low	Low	Low	Low	Low
107	PaulB c	966.9	920.23	10	Difference	0.03	184.21	20	Difference	Pressure	Mental health	Biofeedback training	5 weeks or less	4-5 times	21-40 minutes	30	21.7	46.67	14	200	10	Elite	Adequate blinding	Low	Unclear	Low	Low	Low	Low	Low	Low
108	PaulB d	283.46	495.17	10	Difference	0.14	124.66	20	Difference	Pressure	Mental health	Biofeedback training	5 weeks or less	4-5 times	21-40 minutes	30	21.7	46.67	14	200	10	Elite	Adequate blinding	Low	Unclear	Low	Low	Low	Low	Low	Low
109	PaulB e	0.09	0.03	10	Difference	0	0.08	20	Difference	Attentional Control	Cognitive performance	Biofeedback training	5 weeks or less	4-5 times	21-40 minutes	30	21.7	46.67	14	200	10	Elite	Adequate blinding	Low	Unclear	Low	Low	Low	Low	Low	Low
110	PaulB f	0.05	0.05	10	Difference	0	0.13	20	Difference	Attentional Control	Cognitive performance	Biofeedback training	5 weeks or less	4-5 times	21-40 minutes	30	21.7	46.67	14	200	10	Elite	Adequate blinding	Low	Unclear	Low	Low	Low	Low	Low	Low
111	PaulB g	5.2	2.85	10	Difference	1.55	1.8	20	Difference	Basketball performance	Athletic performance	Biofeedback training	5 weeks or less	4-5 times	21-40 minutes	30	21.7	46.67	14	200	10	Elite	Adequate blinding	Low	Unclear	Low	Low	Low	Low	Low	Low
112	Ram	-1.6	18.03	8	Difference	-0.2	16.45	8	Difference	Bowling performance	Athletic performance	Biofeedback training	5 weeks or less	4-5 times	21-40 minutes	16	19.75	50	14	100	10	Elite	Adequate blinding	Low	Unclear	Unclear	Unclear	Low	Low	Low	Low
113	Firth a	21.28	53.72	19	Difference	3.2	20.55	10	Difference	Pressure	Mental health	Biofeedback training	6-10 weeks	3 times or less	20 minutes or less	30	NA	43.33	42	240	12	Amateur	Adequate blinding	Low	Unclear	Unclear	Low	Low	Low	Low	Low
114	Firth b	15.45	54.24	19	Difference	-3	20.81	10	Difference	Pressure	Mental health	Biofeedback training	6-10 weeks	3 times or less	20 minutes or less	30	NA	43.33	42	240	12	Amateur	Adequate blinding	Low	Unclear	Unclear	Low	Low	Low	Low	Low
115	Firth c	0.1	41.78	19	Difference	0	47.69	10	Difference	Pressure	Mental health	Biofeedback training	6-10 weeks	3 times or less	20 minutes or less	30	NA	43.33	42	240	12	Amateur	Adequate blinding	Low	Unclear	Unclear	Low	Low	Low	Low	Low
116	Firth e	0.28	14.31	19	Difference	1.7	12.41	10	Difference	Pressure	Mental health	Biofeedback training	6-10 weeks	3 times or less	20 minutes or less	30	NA	43.33	42	240	12	Amateur	Adequate blinding	Low	Unclear	Unclear	Low	Low	Low	Low	Low
117	Kilding a	3.17	6.94	7	Difference	-0.09	7.37	7	Difference	Endurance	Athletic performance	Biofeedback training	5 weeks or less	3 times or less	21-40 minutes	14	22.25	0	21	450	15	Elite	Adequate blinding	Low	Unclear	Low	High	Low	Low	Low	High
118	Kilding b	0.31	2.27	7	Difference	0.15	1.87	7	Difference	Speed	Athletic performance	Biofeedback training	5 weeks or less	3 times or less	21-40 minutes	14	22.25	0	21	450	15	Elite	Adequate blinding	Low	Unclear	Low	High	Low	Low	Low	High
119	Kilding c	423.85	462.82	7	Difference	-37.88	363.15	7	Difference	Endurance	Athletic performance	Biofeedback training	5 weeks or less	3 times or less	21-40 minutes	14	22.25	0	21	450	15	Elite	Adequate blinding	Low	Unclear	Low	High	Low	Low	Low	High
120	Kilding d	0.59	1.57	7	Difference	-0.13	1.3	7	Difference	Speed	Athletic performance	Biofeedback training	5 weeks or less	3 times or less	21-40 minutes	14	22.25	0	21	450	15	Elite	Adequate blinding	Low	Unclear	Low	High	Low	Low	Low	High
121	AnB a	113.3	172.84	15	Difference	-39.74	165.46	15	Difference	Pressure	Mental health	Biofeedback training	5 weeks or less	4-5 times	21-40 minutes	30	NA	50	28	700	20	Elite	Open label	Low	Unclear	Unclear	Unclear	Low	Low	Low	Low
122	AnB b	-5.3	90.14	15	Difference	-42.17	75.54	15	Difference	Pressure	Mental health	Biofeedback training	5 weeks or less	4-5 times	21-40 minutes	30	NA	50	28	700	20	Elite	Open label	Low	Unclear	Unclear	Unclear	Low	Low	Low	Low
123	AnB c	105.15	139.29	15	Difference	-6.58	77.91	15	Difference	Pressure	Mental health	Biofeedback training	5 weeks or less	4-5 times	21-40 minutes	30	NA	50	28	700	20	Elite	Open label	Low	Unclear	Unclear	Unclear	Low	Low	Low	Low
124	AnB d	4.26	6.93	15	Difference	1.6	9.74	15	Difference	Tension	Mental health	Biofeedback training	5 weeks or less	4-5 times	21-40 minutes	30	NA	50	28	700	20	Elite	Open label	Low	Unclear	Unclear	Unclear	Low	Low	Low	Low
125	AnB e	4	7.71	15	Difference	0.4	10.85	15	Difference	Anger	Mental health	Biofeedback training	5 weeks or less	4-5 times	21-40 minutes	30	NA	50	28	700	20	Elite	Adequate blinding	Low	Unclear	Unclear	Unclear	Low	Low	Low	Low
126	AnB f	6.47	5.91	15	Difference	2.86	9.84	15	Difference	Fatigue	Mental health	Biofeedback training	5 weeks or less	4-5 times	21-40 minutes	30	NA	50	28	700	20	Elite	Adequate blinding	Low	Unclear	Unclear	Unclear	Low	Low	Low	Low
127	AnB g	3.7	8.97	15	Difference	0.54	7.79	15	Difference	Depression	Mental health	Biofeedback training	5 weeks or less	4-5 times	21-40 minutes	30	NA	50	28	700	20	Elite	Adequate blinding	Low	Unclear	Unclear	Unclear	Low	Low	Low	Low
128	Zahir a	19.61	1.11	12	Difference	1.17	3.36	24	Difference	Coordination	Athletic performance	Biofeedback training	6-10 weeks	3 times or less	20 minutes or less	36	20.36	0	42	240	12	Elite	Adequate blinding	Low	Unclear	Unclear	Unclear	Low	Low	Low	Low
129	Zahir b	0.52	0.02	12	Difference	-0.08	0.92	24	Difference	Football performance	Athletic performance	Biofeedback training	6-10 weeks	3 times or less	20 minutes or less	36	20.36	0	42	240	12	Elite	Adequate blinding	Low	Unclear	Unclear	Unclear	Low	Low	Low	Low
130	Srilekha	8.5	6.09	36	Difference	2	6.1	18	Difference	Football performance	Athletic performance	Neurofeedback training	More than 10 weeks	3 times or less	20 minutes or less	54	20.8	0	84	540	36	Elite	Adequate blinding	Low	Unclear	Unclear	Unclear	Low	Low	Low	Low
131	Makar a	3	4.31	8	Difference	-1.37	4.11	8	Difference	Anxiety	Mental health	Biofeedback training	5 weeks or less	3 times or less	20 minutes or less	16	17.31	31.25	28	120	10	Elite	Adequate blinding	Low	Unclear	Unclear	Unclear	Low	Low	Low	Low
132	Makar b	5.5	2.77	8	Difference	-2.88	4.52	8	Difference	Anxiety	Mental health	Biofeedback training	5 weeks or less	3 times or less	20 minutes or less	16	17.31	31.25	28	120	10	Elite	Adequate blinding	Low	Unclear	Unclear	Unclear	Low	Low	Low	Low
133	Alonazi	3.78	1.18	30	Difference	2.17	1.09	30	Difference	Strength	Athletic performance	Biofeedback training	5 weeks or less	4-5 times	21-40 minutes	60	26.35	0	28	600	20	Amateur	Adequate blinding	Low	Unclear	Low	Unclear	Low	Low	Low	Low
134	Choudhary a	1.08	0.18	12	Difference	0	0.18	12	Difference	Pressure	Mental health	Biofeedback training	6-10 weeks	3 times or less	21-40 minutes	24	22.54	50	70	350	10	Elite	Adequate blinding	Low	Unclear	Unclear	Unclear	Low	Low	Low	Low
135	Choudhary b	0.38	2.54	12	Difference	0.13	2.53	12	Difference	Running performance	Athletic performance	Biofeedback training	6-10 weeks	3 times or less	21-40 minutes	24	22.54	50	70	350	10	Elite	Adequate blinding	Low	Unclear	Unclear	Unclear	Low	Low	Low	Low
136	Faridnia	3.3	3.01	10	Difference	1.3	3.15	10	Difference	Anxiety	Mental health	Neurofeedback training	5 weeks or less	3 times or less	21-40 minutes	20	NA	100	28	480	12	Elite	Adequate blinding	Low	Unclear	Unclear	Low	Low	Low	Low	Low
137	Gorman	62	125.4	14	Difference	10	132.85	16	Difference	Rowing performance	Athletic performance	Biofeedback training	5 weeks or less	3 times or less	20 minutes or less	30	22	73.33	14	30	6	Amateur	Adequate blinding	Low	Unclear	High	Unclear	Low	Low	Low	High
138	Maszczyk	31.99	11.89	8	Difference	18.23	15.11	8	Difference	Balance	Athletic performance	Biofeedback training	5 weeks or less	3 times or less	21-40 minutes	16	21	NA	35	375	15	Amateur	Adequate blinding	Low	Unclear	Low	Low	Low	Low	Low	Low
139	Mikicin a	-1	17.27	17	Difference	-0.3	27.61	10	Difference	Selective Attention	Cognitive performance	Biofeedback training	More than 10 weeks	3 times or less	21-40 minutes	27	NA	NA	105	800	20	Amateur	Adequate blinding	Low	Unclear	High	Unclear	Low	Low	Low	High
140	Mikicin b	-0.29	26.96	17	Difference	0.2	41.6	10	Difference	Attentional Control	Cognitive performance	Biofeedback training	More than 10 weeks	3 times or less	21-40 minutes	27	NA	NA	105	800	20	Amateur	Adequate blinding	Low	Unclear	Low	Unclear	Low	Low	Low	Low
141	Mikicin c	0.23	0.42	17	Difference	0.15	0.3	10	Difference	Attentional Control	Cognitive performance	Biofeedback training	More than 10 weeks	3 times or less	21-40 minutes	27	NA	NA	105	800	20	Amateur	Open label	Low	Unclear	High	Unclear	Low	Low	Low	High
142	Mikicin d	0.23	0.44	17	Difference	0.25	0.34	10	Difference	Attentional Control	Cognitive performance	Biofeedback training	More than 10 weeks	3 times or less	21-40 minutes	27	NA	NA	105	800	20	Amateur	Adequate blinding	Low	Unclear	Low	Unclear	Low	Low	Low	Low
143	Mikicin e	37.41	117.93	17	Difference	15.9	124.31	10	Difference	Selective Attention	Cognitive performance	Biofeedback training	More than 10 weeks	3 times or less	21-40 minutes	27	NA	NA	105	800	20	Amateur	Open label	Low	Unclear	High	Unclear	Low	Low	Low	High
144	Mirifar	316.06	348.75	26	Non difference	316.35	263.62	12	Non difference	Task Performance Metrics	Cognitive performance	Neurofeedback training	5 weeks or less	4-5 times	21-40 minutes	38	16.76	0	35	700	20	Amateur	Adequate blinding	Low	Unclear	Low	Unclear	Low	Low	Low	Low
145	Ring	4.31	8.32	12	Difference	4.42	4.9	12	Difference	Golf performance	Athletic performance	Neurofeedback training	5 weeks or less	3 times or less	41-60 minutes	24	22	0	21	540	9	Amateur	Open label	Low	Unclear	High	Unclear	Low	Low	Low	High
146	Saha	23.96	46.43	30	Difference	0.5	8.15	12	Difference	Football performance	Athletic performance	Biofeedback training	6-10 weeks	3 times or less	21-40 minutes	42	21.43	0	70	200	20	Amateur	Adequate blinding	Low	Unclear	Low	Unclear	Low	Low	Low	Low
147	ViettaEa	8.06	2.99	5	Non difference	7.17	2.98	5	Non difference	Flexible	Athletic performance	Biofeedback training	5 weeks or less	3 times or less	20 minutes or less	10	NA	0	21	135	9	Amateur	Open label	Low	Unclear	High	Unclear	Low	Low	Low	High
148	ViettaEb	11.86	9.03	5	Non difference	8.81	7.77	10	Non difference	Flexible	Athletic performance	Biofeedback training	5 weeks or less	3 times or less	20 minutes or less	15	NA	100	21	120	8	Amateur	Adequate blinding	Low	Unclear	Low	Unclear	Low	Low	Low	Low
149	Cummings	46.99	7.72	10	Non difference	47.17	3.56	20	Non difference	Flexible	Athletic performance	Biofeedback training	5 weeks or less	3 times or less	20 minutes or less	30	NA	50	28	80	8	Amateur	Open label	Low	Unclear	Low	Unclear	Low	Low	Low	Low
