# Supplementary material for: The effects of biofeedback training on athletes’ mental health and performance: a systematic review and Bayesian meta-analysis
Source: Front Psychol. 2025 Oct 21;16:1662868. doi: 10.3389/fpsyg.2025.1662868 (PMC12583207; doi:10.3389/fpsyg.2025.1662868)
Supplement: Supplementary file 2 [file Data_Sheet_2.ZIP]

Archive with 18 entries (18 files):
- Figure 7.jpg
- Figure 7.pdf
- Figure 8.jpg
- Figure 8.pdf
- Figure 9.jpg
- Figure 9.pdf
- Figure 1.jpg
- Figure 1.pdf
- Figure 2.jpg
- Figure 2.pdf
- Figure 3.jpg
- Figure 3.pdf
- Figure 4.jpg
- Figure 4.pdf
- Figure 5.jpg
- Figure 5.pdf
- Figure 6.jpg
- Figure 6.pdf
